# Supplementary material for: Sustained benefits of cognitive training in children with inattention, three-year follow-up
Source: PLoS One. 2021 Feb 4;16(2):e0246449. doi: 10.1371/journal.pone.0246449 (PMC7861383; doi:10.1371/journal.pone.0246449)
Supplement: S1 File — Individual Vanderbilt scores at all measurement times. (XLSX) [file pone.0246449.s002.xlsx]

## Sheet: Sheet1
ID	Vanderbilt Cohort (1=TDC, 2=SPD, 3=SPD_IA)	Gender (1=male, 2=female)	Total_PRE	Total_POST	Total_9M	Total_3Y	Hyperactive_PRE	Hyperactive_POST	Hyperactive_9M	Hyperactive_3Y	Inattentive_PRE	Inattentive_POST	Inattentive_9M	Inattentive_3Y
1	1	1	13	13	3	0	5	5	3	0	8	8	0	0
2	1	1	19	16	10	2	12	11	7	1	7	5	3	1
3	1	1	7	9	6	4	3	3	0	1	4	6	6	3
4	1	1	16	11	12	10	7	2	3	2	9	9	9	8
5	1	2	12	3	3	0	7	2	2	0	5	1	1	0
6	1	2	16	7	9	0	6	1	3	0	10	6	6	0
7	1	1	2	-	17	-	1	-	6	-	1	-	11	-
8	1	2	1	-	4	-	0	-	2	-	1	-	2	-
9	1	1	13	7	8	11	2	0	0	1	11	7	8	10
10	1	2	13	12	3	6	3	2	0	2	10	10	3	4
11	1	2	6	5	-	0	4	4	-	0	2	1	-	0
12	1	1	13	11	2	3	5	5	2	1	8	6	0	2
13	1	2	7	9	8	6	3	5	4	2	4	4	4	4
14	1	2	9	10	10	11	3	2	3	2	6	8	7	9
15	1	2	3	5	7	1	0	0	4	0	3	5	3	1
16	1	1	14	9	6	7	5	1	3	2	9	8	3	5
17	1	1	16	17	15	27	6	8	7	13	10	9	8	14
18	1	1	6	6	5	-	1	0	0	-	5	6	5	-
19	1	1	6	7	11	10	2	2	2	2	4	5	9	8
20	1	2	13	14	20	18	6	7	9	8	7	7	11	10
21	1	1	7	4	0	1	5	3	0	1	2	1	0	0
22	1	2	4	5	1	0	2	2	0	0	2	3	1	0
23	2	1	30	40	28	32	15	20	13	15	15	20	15	17
24	2	1	26	24	14	1	14	14	5	0	12	10	9	1
25	2	1	32	25	22	33	14	10	11	9	18	15	11	24
26	2	1	21	20	-	-	9	6	-	-	12	14	-	-
27	2	2	21	31	22	19	6	15	12	5	15	16	10	14
28	2	1	20	29	20	27	7	13	8	6	13	16	12	21
29	2	1	26	21	-	-	13	11	-	-	13	10	-	-
30	2	2	14	9	8	-	3	3	2	-	11	6	6	-
31	2	1	23	13	21	8	11	5	10	3	12	8	11	5
32	2	1	25	20	17	13	11	8	10	5	14	12	7	8
33	3	1	39	-	19	20	18	-	9	9	21	-	10	11
34	3	2	38	33	30	22	18	14	15	12	20	19	15	10
35	3	1	32	36	35	41	13	12	13	16	19	24	22	25
36	3	1	37	34	42	45	19	16	22	26	18	18	20	19
37	3	1	41	39	35	31	18	17	16	13	23	22	19	18
38	3	1	38	21	31	-	20	10	19	-	18	11	12	-
39	3	2	39	39	20	30	20	18	11	10	19	21	9	20
40	3	2	43	35	33	27	21	19	14	11	22	16	19	16
41	3	2	36	27	12	14	19	12	3	3	17	15	9	11
42	3	2	37	30	25	21	12	15	9	7	25	15	16	14
43	3	1	35	29	-	20	20	15	-	11	15	14	-	9
44	3	1	38	32	35	22	17	16	17	12	21	16	18	10
45	3	2	31	21	15	8	8	6	3	3	23	15	12	5
46	3	1	30	20	28	-	5	7	6	-	25	13	22	-
47	3	1	44	38	37	-	20	21	22	-	24	17	15	-
48	3	1	51	39	43	40	25	22	26	21	26	17	17	19
49	3	2	31	24	32	-	11	11	11	-	20	13	21	-
